# Supplementary material for: Decellularized Splenic Matrix as a Scaffold for Spleen Bioengineering
Source: Front Bioeng Biotechnol. 2020 Oct 2;8:573461. doi: 10.3389/fbioe.2020.573461 (PMC7567156; doi:10.3389/fbioe.2020.573461)
Supplement: Supplementary Data Sheet 1 — Total proteins (cells + ECM). Total proteins of cells and extracellular matrix (ECM) identified in the proteomic analysis. All the proteomic raw data were deposited on jPOSTrepo repository (https://repository.jpostdb.org/) under the accession numbers of JPST000915 and PXD020363 for ProteomeXchange. [file Data_Sheet_1.xlsx]

## Sheet: Total proteins (Cell + ECM)
	Supplemental data 1 - total proteins (Cell + ECM)
	Number		Accession	Score (%)	-10lgP	Coverage (%)	Coverage (%) Native	Coverage (%) Decellularized	#Peptides	#Unique	#Spec Native	#Spec Decellularized	PTM	Avg. Mass	Description
	1		tr|G3V6P7|G3V6P7_RAT	99.2	383.83	55	54	32	117	97	407	134	Y	226411	Myosin, heavy polypeptide 9, non-muscle OS=Rattus norvegicus OX=10116 GN=Myh9 PE=1 SV=1
	2		P60711|ACTB_RAT	99.2	340.51	84	84	54	71	31	430	64	Y	41737	Actin, cytoplasmic 1 OS=Rattus norvegicus OX=10116 GN=Actb PE=1 SV=1
	3		tr|E9PTU4|E9PTU4_RAT	99.2	302.31	32	32	6	53	38	130	25	Y	227294	Myosin-11 OS=Rattus norvegicus OX=10116 GN=Myh11 PE=1 SV=2
	4		P62738|ACTA_RAT	99.2	287.66	75	75	34	46	2	268	38	Y	42009	Actin, aortic smooth muscle OS=Rattus norvegicus OX=10116 GN=Acta2 PE=2 SV=1
	5		tr|A0A0G2JTX7|A0A0G2JTX7_RAT	99.2	282.64	23	14	19	54	54	70	70	Y	288981	Collagen type VI alpha 5 chain OS=Rattus norvegicus OX=10116 GN=Col6a5 PE=1 SV=1
	6		tr|F1LTJ5|F1LTJ5_RAT	99.2	263.60	25	19	20	50	49	70	81	Y	263114	Uncharacterized protein OS=Rattus norvegicus OX=10116 PE=1 SV=3
	7		tr|G3V852|G3V852_RAT	99.2	257.55	19	19	0	35	35	75	0	Y	269670	RCG55135, isoform CRA_b OS=Rattus norvegicus OX=10116 GN=Tln1 PE=1 SV=1
	8		tr|A0A1K0FUA6|A0A1K0FUA6_RAT	99.2	254.88	95	95	0	30	6	140	12	Y	15982	Globin a2 OS=Rattus norvegicus OX=10116 GN=LOC689064 PE=3 SV=1
	9		tr|G3V9M6|G3V9M6_RAT	99.2	251.37	15	5	12	36	36	25	58	Y	311953	Fibrillin 1 OS=Rattus norvegicus OX=10116 GN=Fbn1 PE=1 SV=1
	10		Q5XIF6|TBA4A_RAT	99.2	240.64	64	64	0	24	4	63	4	Y	49924	Tubulin alpha-4A chain OS=Rattus norvegicus OX=10116 GN=Tuba4a PE=1 SV=1
	11		Q9QXQ0|ACTN4_RAT	99.2	239.59	37	37	0	28	13	71	2	Y	104915	Alpha-actinin-4 OS=Rattus norvegicus OX=10116 GN=Actn4 PE=1 SV=2
	12		P69897|TBB5_RAT	99.2	238.97	73	73	0	31	3	95	5	Y	49671	Tubulin beta-5 chain OS=Rattus norvegicus OX=10116 GN=Tubb5 PE=1 SV=1
	13		tr|G3V7C6|G3V7C6_RAT	99.2	235.36	62	62	0	32	3	93	5	Y	61187	Tubulin beta chain OS=Rattus norvegicus OX=10116 GN=Tubb4b PE=1 SV=2
	14		P04797|G3P_RAT	99.2	233.36	53	51	6	23	23	62	2	Y	35828	Glyceraldehyde-3-phosphate dehydrogenase OS=Rattus norvegicus OX=10116 GN=Gapdh PE=1 SV=3
	15		tr|F1LST1|F1LST1_RAT	99.2	230.64	17	12	11	29	29	41	36	Y	262753	Fibronectin OS=Rattus norvegicus OX=10116 GN=Fn1 PE=1 SV=3
	16		P34058|HS90B_RAT	99.2	226.27	36	33	0	23	12	42	5	Y	83281	Heat shock protein HSP 90-beta OS=Rattus norvegicus OX=10116 GN=Hsp90ab1 PE=1 SV=4
	17		tr|B1H216|B1H216_RAT	99.2	225.28	84	84	29	28	23	135	8	Y	15329	Globin c3 OS=Rattus norvegicus OX=10116 GN=Hba-a1 PE=2 SV=1
	18		P15999|ATPA_RAT	99.2	224.85	40	40	9	24	24	50	9	Y	59754	ATP synthase subunit alpha, mitochondrial OS=Rattus norvegicus OX=10116 GN=Atp5f1a PE=1 SV=2
	19		tr|F1LNH3|F1LNH3_RAT	99.2	224.01	25	22	22	30	30	52	47	Y	109659	Collagen type VI alpha 2 chain OS=Rattus norvegicus OX=10116 GN=Col6a2 PE=1 SV=2
	20		tr|G3V6D3|G3V6D3_RAT	99.2	221.11	55	53	3	19	19	52	1	Y	56345	ATP synthase subunit beta OS=Rattus norvegicus OX=10116 GN=Atp5f1b PE=1 SV=1
	21		tr|Q6P725|Q6P725_RAT	99.2	220.58	41	39	0	17	14	43	4	Y	53423	Desmin OS=Rattus norvegicus OX=10116 GN=Des PE=1 SV=1
	22		tr|D3Z9E1|D3Z9E1_RAT	99.2	220.16	37	19	33	27	27	23	40	Y	94505	Elastin microfibril interfacer 1 OS=Rattus norvegicus OX=10116 GN=Emilin1 PE=1 SV=1
	23		tr|Q63011|Q63011_RAT	99.2	214.99	81	81	5	20	4	57	1	Y	15906	Zero beta-globin (Fragment) OS=Rattus norvegicus OX=10116 PE=3 SV=1
	24		tr|G3V7Q7|G3V7Q7_RAT	99.2	211.28	16	16	0	21	21	36	0	Y	188831	IQ motif containing GTPase activating protein 1 (Predicted), isoform CRA_b OS=Rattus norvegicus OX=10116 GN=Iqgap1 PE=1 SV=1
	25		tr|G3V8C3|G3V8C3_RAT	99.2	209.98	43	41	27	22	17	48	28	Y	53701	Vimentin OS=Rattus norvegicus OX=10116 GN=Vim PE=1 SV=1
	26		tr|A0A0A0MY09|A0A0A0MY09_RAT	99.2	208.80	24	24	0	17	16	41	1	Y	92900	Endoplasmin OS=Rattus norvegicus OX=10116 GN=Hsp90b1 PE=1 SV=1
	27		tr|G3V7K3|G3V7K3_RAT	99.2	208.50	24	24	4	21	21	49	4	Y	120666	Ceruloplasmin OS=Rattus norvegicus OX=10116 GN=Cp PE=1 SV=1
	28		P82995|HS90A_RAT	99.2	207.33	25	22	0	17	7	26	4	Y	84815	Heat shock protein HSP 90-alpha OS=Rattus norvegicus OX=10116 GN=Hsp90aa1 PE=1 SV=3
	29		Q63610|TPM3_RAT	99.2	205.53	54	54	26	18	7	47	12	Y	29007	Tropomyosin alpha-3 chain OS=Rattus norvegicus OX=10116 GN=Tpm3 PE=1 SV=2
	30		tr|A0A0G2K320|A0A0G2K320_RAT	99.2	203.35	15	15	4	20	20	41	7	Y	182581	Sialic acid-binding Ig-like lectin 1 OS=Rattus norvegicus OX=10116 GN=Siglec1 PE=1 SV=1
	31		P63018|HSP7C_RAT	99.2	200.15	32	30	2	18	16	38	1	Y	70871	Heat shock cognate 71 kDa protein OS=Rattus norvegicus OX=10116 GN=Hspa8 PE=1 SV=1
	32		P09495|TPM4_RAT	99.2	199.29	57	56	25	18	7	47	13	Y	28510	Tropomyosin alpha-4 chain OS=Rattus norvegicus OX=10116 GN=Tpm4 PE=1 SV=3
	33		tr|F1MAA7|F1MAA7_RAT	99.2	196.77	11	6	9	14	14	12	17	N	177386	Laminin subunit gamma 1 OS=Rattus norvegicus OX=10116 GN=Lamc1 PE=1 SV=1
	34		tr|Q5FVG5|Q5FVG5_RAT	99.2	196.42	45	44	20	17	4	48	7	Y	32958	Similar to tropomyosin 1, embryonic fibroblast-rat, isoform CRA_c OS=Rattus norvegicus OX=10116 GN=Tpm2 PE=2 SV=1
	35		Q68FP1|GELS_RAT	99.2	195.31	28	28	0	14	14	31	0	Y	86068	Gelsolin OS=Rattus norvegicus OX=10116 GN=Gsn PE=1 SV=1
	36		tr|B2RYB8|B2RYB8_RAT	99.2	195.15	20	20	8	12	12	32	8	Y	84818	Integrin beta OS=Rattus norvegicus OX=10116 GN=Itgb2 PE=1 SV=1
	37		tr|Q923Z2|Q923Z2_RAT	99.2	194.37	51	51	18	21	4	43	9	Y	32793	Tropomyosin 1, alpha, isoform CRA_a OS=Rattus norvegicus OX=10116 GN=Tpm1 PE=1 SV=1
	38		P06761|BIP_RAT	99.2	189.18	25	25	0	13	11	32	0	Y	72347	Endoplasmic reticulum chaperone BiP OS=Rattus norvegicus OX=10116 GN=Hspa5 PE=1 SV=1
	39		tr|A0A0G2K6J5|A0A0G2K6J5_RAT	99.2	188.58	85	85	0	10	10	39	0	Y	16961	Myosin light polypeptide 6 OS=Rattus norvegicus OX=10116 GN=Myl6 PE=1 SV=1
	40		P62963|PROF1_RAT	99.1	185.32	65	65	22	9	9	25	2	Y	14957	Profilin-1 OS=Rattus norvegicus OX=10116 GN=Pfn1 PE=1 SV=2
	41		P11442|CLH1_RAT	99.2	185.05	15	15	1	20	20	38	1	Y	191597	Clathrin heavy chain 1 OS=Rattus norvegicus OX=10116 GN=Cltc PE=1 SV=3
	42		P62630|EF1A1_RAT	99.2	184.85	49	49	17	19	19	46	10	Y	50114	Elongation factor 1-alpha 1 OS=Rattus norvegicus OX=10116 GN=Eef1a1 PE=2 SV=1
	43		tr|A0A0G2K1A2|A0A0G2K1A2_RAT	99.2	184.48	26	21	12	16	14	22	13	Y	80883	Myeloperoxidase OS=Rattus norvegicus OX=10116 GN=Mpo PE=1 SV=1
	44		tr|A0A0G2KAJ7|A0A0G2KAJ7_RAT	99.2	184.01	6	3	5	14	14	10	13	Y	342527	Collagen alpha-1(XII) chain OS=Rattus norvegicus OX=10116 GN=Col12a1 PE=1 SV=1
	45		P63039|CH60_RAT	99.2	182.33	29	29	2	14	14	36	1	Y	60956	60 kDa heat shock protein, mitochondrial OS=Rattus norvegicus OX=10116 GN=Hspd1 PE=1 SV=1
	46		P04764|ENOA_RAT	99.2	179.78	37	37	0	11	8	23	0	Y	47128	Alpha-enolase OS=Rattus norvegicus OX=10116 GN=Eno1 PE=1 SV=4
	47		tr|Q4QQW0|Q4QQW0_RAT	99.2	179.54	22	20	7	10	10	23	10	Y	64929	Igh-6 protein (Fragment) OS=Rattus norvegicus OX=10116 GN=Igh-6 PE=2 SV=1
	48		Q64428|ECHA_RAT	99.2	175.75	21	21	0	12	12	26	0	Y	82665	Trifunctional enzyme subunit alpha, mitochondrial OS=Rattus norvegicus OX=10116 GN=Hadha PE=1 SV=2
	49		tr|M0R8B6|M0R8B6_RAT	99.2	174.10	45	45	0	15	11	38	1	Y	50416	Tubulin beta chain OS=Rattus norvegicus OX=10116 GN=Tubb1 PE=1 SV=1
	50		tr|A0A0G2K654|A0A0G2K654_RAT	99.0	170.27	33	33	25	13	2	36	22	N	21317	Histone cluster 1 H1 family member c OS=Rattus norvegicus OX=10116 GN=Hist1h1c PE=1 SV=1
	51		tr|Q5BJZ3|Q5BJZ3_RAT	99.2	169.89	9	9	0	8	8	18	0	Y	113869	Nicotinamide nucleotide transhydrogenase OS=Rattus norvegicus OX=10116 GN=Nnt PE=1 SV=1
	52		P06685|AT1A1_RAT	99.2	167.74	11	10	2	8	4	8	3	Y	113054	Sodium/potassium-transporting ATPase subunit alpha-1 OS=Rattus norvegicus OX=10116 GN=Atp1a1 PE=1 SV=1
	53		P14480|FIBB_RAT	99.2	166.57	29	22	20	11	11	14	8	Y	54235	Fibrinogen beta chain OS=Rattus norvegicus OX=10116 GN=Fgb PE=1 SV=4
	54		Q91ZN1|COR1A_RAT	99.2	165.18	32	32	4	12	12	24	4	Y	51065	Coronin-1A OS=Rattus norvegicus OX=10116 GN=Coro1a PE=1 SV=3
	55		P11598|PDIA3_RAT	99.2	164.63	26	26	0	11	11	21	0	Y	56623	Protein disulfide-isomerase A3 OS=Rattus norvegicus OX=10116 GN=Pdia3 PE=1 SV=2
	56		P47875|CSRP1_RAT	99.1	164.26	44	44	5	9	9	24	1	Y	20613	Cysteine and glycine-rich protein 1 OS=Rattus norvegicus OX=10116 GN=Csrp1 PE=1 SV=2
	57		tr|A0A140TAG5|A0A140TAG5_RAT	99.2	163.70	18	18	0	9	9	15	0	Y	67049	MICOS complex subunit MIC60 OS=Rattus norvegicus OX=10116 GN=Immt PE=1 SV=1
	58		tr|G3V8L3|G3V8L3_RAT	99.2	162.13	15	15	2	8	7	17	1	Y	74312	Lamin A, isoform CRA_b OS=Rattus norvegicus OX=10116 GN=Lmna PE=1 SV=1
	59		tr|Q95577|Q95577_RAT	99.2	161.55	23	21	0	8	2	19	8	Y	40967	Major histocompatibility complex class I OS=Rattus norvegicus OX=10116 GN=RT1.Alu PE=2 SV=1
	60		tr|G3V9C7|G3V9C7_RAT	99.1	161.38	49	49	30	12	12	51	10	Y	13890	Histone H2B OS=Rattus norvegicus OX=10116 GN=Hist1h2bk PE=3 SV=1
	61		tr|F1M6Q3|F1M6Q3_RAT	99.2	161.35	8	2	8	9	9	7	18	Y	160757	Collagen type IV alpha 2 chain OS=Rattus norvegicus OX=10116 GN=Col4a2 PE=1 SV=3
	62		Q6IMY8|HNRPU_RAT	99.2	160.99	15	15	0	10	10	20	0	Y	87733	Heterogeneous nuclear ribonucleoprotein U OS=Rattus norvegicus OX=10116 GN=Hnrnpu PE=1 SV=1
	63		tr|A0A140TAE0|A0A140TAE0_RAT	99.2	160.19	19	18	1	14	14	23	1	Y	96824	Major vault protein OS=Rattus norvegicus OX=10116 GN=Mvp PE=1 SV=1
	64		P05197|EF2_RAT	99.2	159.33	16	16	0	12	12	26	0	Y	95284	Elongation factor 2 OS=Rattus norvegicus OX=10116 GN=Eef2 PE=1 SV=4
	65		tr|Q71SA3|Q71SA3_RAT	99.2	158.84	11	10	1	11	11	17	1	Y	129671	Thrombospondin 1 OS=Rattus norvegicus OX=10116 GN=Thbs1 PE=2 SV=1
	66		P62804|H4_RAT	99.1	158.72	52	52	29	10	10	39	17	Y	11367	Histone H4 OS=Rattus norvegicus OX=10116 GN=Hist1h4b PE=1 SV=2
	67		tr|Q5XI38|Q5XI38_RAT	99.2	158.65	18	18	0	10	10	19	0	Y	70122	Lymphocyte cytosolic protein 1 OS=Rattus norvegicus OX=10116 GN=Lcp1 PE=1 SV=1
	68		tr|F1LMV6|F1LMV6_RAT	99.2	158.29	5	0	5	14	14	2	23	Y	332393	Desmoplakin OS=Rattus norvegicus OX=10116 GN=Dsp PE=1 SV=1
	69		tr|F1LM82|F1LM82_RAT	99.2	157.23	38	29	12	10	9	18	4	Y	32468	Heterogeneous nuclear ribonucleoproteins A2/B1 OS=Rattus norvegicus OX=10116 GN=Hnrnpa2b1 PE=1 SV=3
	70		P54313|GBB2_RAT	99.2	156.75	33	33	3	9	4	20	1	Y	37331	Guanine nucleotide-binding protein G(I)/G(S)/G(T) subunit beta-2 OS=Rattus norvegicus OX=10116 GN=Gnb2 PE=1 SV=4
	71		P02454|CO1A1_RAT	99.1	155.85	8	5	8	10	9	20	29	Y	137954	Collagen alpha-1(I) chain OS=Rattus norvegicus OX=10116 GN=Col1a1 PE=1 SV=5
	72		P63245|RACK1_RAT	99.2	154.34	33	33	7	10	10	23	2	Y	35077	Receptor of activated protein C kinase 1 OS=Rattus norvegicus OX=10116 GN=Rack1 PE=1 SV=3
	73		tr|A0A1W2Q6E9|A0A1W2Q6E9_RAT	99.2	154.24	20	17	6	13	8	21	5	Y	67652	Moesin OS=Rattus norvegicus OX=10116 GN=Msn PE=1 SV=1
	74		P62909|RS3_RAT	99.2	153.71	39	39	0	9	9	18	0	Y	26674	40S ribosomal protein S3 OS=Rattus norvegicus OX=10116 GN=Rps3 PE=1 SV=1
	75		tr|G3V8V1|G3V8V1_RAT	99.0	153.70	9	9	6	4	4	12	7	Y	65156	Granulin, isoform CRA_c OS=Rattus norvegicus OX=10116 GN=Grn PE=4 SV=1
	76		tr|Q6P6R6|Q6P6R6_RAT	99.2	153.30	16	16	0	8	8	17	1	Y	76936	Transglutaminase 2, C polypeptide OS=Rattus norvegicus OX=10116 GN=Tgm2 PE=2 SV=1
	77		tr|Q5U1Y2|Q5U1Y2_RAT	99.1	151.37	46	46	0	7	4	13	0	Y	21441	Rac family small GTPase 2 OS=Rattus norvegicus OX=10116 GN=Rac2 PE=1 SV=1
	78		tr|F1MA59|F1MA59_RAT	99.2	150.96	8	3	8	11	9	6	21	Y	160613	Collagen type IV alpha 1 chain OS=Rattus norvegicus OX=10116 GN=Col4a1 PE=1 SV=1
	79		P54311|GBB1_RAT	99.1	150.96	27	27	0	7	2	15	1	Y	37377	Guanine nucleotide-binding protein G(I)/G(S)/G(T) subunit beta-1 OS=Rattus norvegicus OX=10116 GN=Gnb1 PE=1 SV=4
	80		tr|B2RYR8|B2RYR8_RAT	99.1	150.94	38	38	4	7	7	18	1	Y	24205	40S ribosomal protein S8 OS=Rattus norvegicus OX=10116 GN=Rps8 PE=2 SV=1
	81		P62243|RS8_RAT	99.1	150.94	38	38	4	7	7	18	1	Y	24205	40S ribosomal protein S8 OS=Rattus norvegicus OX=10116 GN=Rps8 PE=1 SV=2
	82		P14669|ANXA3_RAT	99.1	150.59	24	24	5	7	7	19	1	Y	36363	Annexin A3 OS=Rattus norvegicus OX=10116 GN=Anxa3 PE=1 SV=4
	83		tr|A0A097BVJ5|A0A097BVJ5_RAT	99.1	150.11	18	18	0	7	7	16	0	Y	44857	2',3'-cyclic-nucleotide 3'-phosphodiesterase OS=Rattus norvegicus OX=10116 GN=Cnp PE=2 SV=1
	84		Q66HF1|NDUS1_RAT	99.2	149.26	19	19	0	10	10	19	0	Y	79412	NADH-ubiquinone oxidoreductase 75 kDa subunit, mitochondrial OS=Rattus norvegicus OX=10116 GN=Ndufs1 PE=1 SV=1
	85		P48037|ANXA6_RAT	99.2	149.19	20	9	16	13	13	11	14	Y	75754	Annexin A6 OS=Rattus norvegicus OX=10116 GN=Anxa6 PE=1 SV=2
	86		tr|Q6P7A7|Q6P7A7_RAT	99.1	148.84	12	12	0	7	7	21	0	N	68401	Dolichyl-diphosphooligosaccharide--protein glycosyltransferase subunit 1 OS=Rattus norvegicus OX=10116 GN=Rpn1 PE=1 SV=1
	87		Q6URK4|ROA3_RAT	99.1	148.54	18	18	3	7	5	13	1	Y	39652	Heterogeneous nuclear ribonucleoprotein A3 OS=Rattus norvegicus OX=10116 GN=Hnrnpa3 PE=1 SV=1
	88		tr|Q6XDA1|Q6XDA1_RAT	99.2	148.49	8	8	0	13	12	16	0	Y	276620	Erythroid spectrin alpha OS=Rattus norvegicus OX=10116 GN=Spta1 PE=1 SV=1
	89		P04157|PTPRC_RAT	99.2	148.35	10	10	0	12	7	20	0	Y	143269	Receptor-type tyrosine-protein phosphatase C OS=Rattus norvegicus OX=10116 GN=Ptprc PE=1 SV=2
	90		Q63081|PDIA6_RAT	99.1	147.44	18	18	0	6	6	14	0	N	48173	Protein disulfide-isomerase A6 OS=Rattus norvegicus OX=10116 GN=Pdia6 PE=1 SV=2
	91		tr|F1M8G4|F1M8G4_RAT	99.2	147.42	10	10	0	8	7	13	0	Y	126466	Integrin subunit alpha D OS=Rattus norvegicus OX=10116 GN=Itgad PE=3 SV=1
	92		Q9Z2L0|VDAC1_RAT	99.1	147.22	42	42	0	7	7	17	0	Y	30756	Voltage-dependent anion-selective channel protein 1 OS=Rattus norvegicus OX=10116 GN=Vdac1 PE=1 SV=4
	93		Q09073|ADT2_RAT	99.1	146.95	31	31	0	8	5	12	1	Y	32901	ADP/ATP translocase 2 OS=Rattus norvegicus OX=10116 GN=Slc25a5 PE=1 SV=3
	94		tr|F1M953|F1M953_RAT	99.2	146.62	21	21	0	13	13	24	0	Y	73745	Stress-70 protein, mitochondrial OS=Rattus norvegicus OX=10116 GN=Hspa9 PE=1 SV=1
	95		tr|Q6IRK8|Q6IRK8_RAT	99.2	146.58	5	5	0	9	8	13	0	Y	282378	Spectrin alpha chain, non-erythrocytic 1 OS=Rattus norvegicus OX=10116 GN=Sptan1 PE=1 SV=1
	96		Q07936|ANXA2_RAT	99.1	145.39	31	27	6	8	8	15	2	Y	38678	Annexin A2 OS=Rattus norvegicus OX=10116 GN=Anxa2 PE=1 SV=2
	97		P23562|B3AT_RAT	99.1	145.30	9	9	0	6	6	10	0	Y	103173	Band 3 anion transport protein OS=Rattus norvegicus OX=10116 GN=Slc4a1 PE=1 SV=3
	98		Q920L2|SDHA_RAT	99.1	143.71	18	18	0	8	8	12	0	Y	71615	Succinate dehydrogenase [ubiquinone] flavoprotein subunit, mitochondrial OS=Rattus norvegicus OX=10116 GN=Sdha PE=1 SV=1
	99		P12346|TRFE_RAT	99.2	142.90	14	14	0	9	9	19	0	Y	76395	Serotransferrin OS=Rattus norvegicus OX=10116 GN=Tf PE=1 SV=3
	100		tr|Q5RJR9|Q5RJR9_RAT	99.0	142.52	14	14	2	5	5	10	0	N	46562	Serine (Or cysteine) proteinase inhibitor, clade H, member 1, isoform CRA_b OS=Rattus norvegicus OX=10116 GN=Serpinh1 PE=1 SV=1
	101		tr|B2GVB9|B2GVB9_RAT	99.1	142.03	12	12	0	5	5	8	0	Y	75623	Fermitin family member 3 OS=Rattus norvegicus OX=10116 GN=Fermt3 PE=1 SV=1
	102		Q08163|CAP1_RAT	99.1	141.31	14	14	0	5	5	13	0	Y	51589	Adenylyl cyclase-associated protein 1 OS=Rattus norvegicus OX=10116 GN=Cap1 PE=1 SV=3
	103		P32551|QCR2_RAT	99.1	141.26	23	23	0	7	7	13	0	Y	48396	Cytochrome b-c1 complex subunit 2, mitochondrial OS=Rattus norvegicus OX=10116 GN=Uqcrc2 PE=1 SV=2
	104		tr|G3V7U4|G3V7U4_RAT	99.2	141.02	16	13	8	9	7	14	5	Y	66687	Lamin-B1 OS=Rattus norvegicus OX=10116 GN=Lmnb1 PE=1 SV=1
	105		tr|D3ZSY4|D3ZSY4_RAT	99.1	140.70	14	9	10	10	8	12	12	Y	81281	Eosinophil peroxidase OS=Rattus norvegicus OX=10116 GN=Epx PE=1 SV=1
	106		tr|Q6P3V8|Q6P3V8_RAT	99.1	140.58	19	19	0	6	6	10	0	Y	46154	Eukaryotic translation initiation factor 4A1 OS=Rattus norvegicus OX=10116 GN=Eif4a1 PE=1 SV=1
	107		P02680|FIBG_RAT	99.1	140.51	23	20	13	10	10	12	10	Y	50633	Fibrinogen gamma chain OS=Rattus norvegicus OX=10116 GN=Fgg PE=1 SV=3
	108		P13803|ETFA_RAT	99.0	139.87	23	23	0	5	5	7	0	Y	34951	Electron transfer flavoprotein subunit alpha, mitochondrial OS=Rattus norvegicus OX=10116 GN=Etfa PE=1 SV=4
	109		tr|Q4V8N0|Q4V8N0_RAT	99.1	139.79	15	9	11	6	6	8	10	Y	52765	Lipocalin 7, isoform CRA_a OS=Rattus norvegicus OX=10116 GN=Tinagl1 PE=1 SV=1
	110		tr|D4A9L2|D4A9L2_RAT	99.2	139.62	37	37	0	8	8	15	0	Y	27745	RCG34610, isoform CRA_c OS=Rattus norvegicus OX=10116 GN=Srsf1 PE=1 SV=1
	111		P06399|FIBA_RAT	99.1	139.41	9	4	7	7	7	5	6	Y	86686	Fibrinogen alpha chain OS=Rattus norvegicus OX=10116 GN=Fga PE=1 SV=3
	112		P85834|EFTU_RAT	99.1	139.02	20	20	0	9	9	19	0	Y	49522	Elongation factor Tu, mitochondrial OS=Rattus norvegicus OX=10116 GN=Tufm PE=1 SV=1
	113		P18614|ITA1_RAT	99.2	138.35	8	8	0	9	9	20	0	Y	130808	Integrin alpha-1 OS=Rattus norvegicus OX=10116 GN=Itga1 PE=1 SV=1
	114		tr|R9PXU6|R9PXU6_RAT	99.1	138.05	8	8	0	7	7	13	0	Y	116573	Vinculin OS=Rattus norvegicus OX=10116 GN=Vcl PE=1 SV=1
	115		tr|Q5XI77|Q5XI77_RAT	99.1	138.04	17	3	17	6	6	1	10	Y	54161	Annexin a11 OS=Rattus norvegicus OX=10116 GN=Anxa11 PE=1 SV=1
	116		tr|A0A0G2JY31|A0A0G2JY31_RAT	99.1	138.03	19	19	0	7	7	10	0	N	46122	Alpha-1-antiproteinase OS=Rattus norvegicus OX=10116 GN=Serpina1 PE=1 SV=1
	117		P11884|ALDH2_RAT	99.2	137.86	20	20	0	9	9	20	0	Y	56488	Aldehyde dehydrogenase, mitochondrial OS=Rattus norvegicus OX=10116 GN=Aldh2 PE=1 SV=1
	118		P11654|PO210_RAT	99.1	137.69	5	5	0	7	7	11	0	Y	204157	Nuclear pore membrane glycoprotein 210 OS=Rattus norvegicus OX=10116 GN=Nup210 PE=1 SV=1
	119		P01835|KACB_RAT	98.8	136.44	48	48	12	6	6	16	1	Y	11601	Ig kappa chain C region, B allele OS=Rattus norvegicus OX=10116 PE=1 SV=1
	120		P84079|ARF1_RAT	99.0	135.73	43	43	0	5	3	12	0	Y	20697	ADP-ribosylation factor 1 OS=Rattus norvegicus OX=10116 GN=Arf1 PE=1 SV=2
	121		P10111|PPIA_RAT	99.1	135.55	52	52	13	9	9	26	5	Y	17874	Peptidyl-prolyl cis-trans isomerase A OS=Rattus norvegicus OX=10116 GN=Ppia PE=1 SV=2
	122		tr|A0A0G2K1J5|A0A0G2K1J5_RAT	99.1	134.77	3	3	0	14	14	21	0	N	499236	Plectin OS=Rattus norvegicus OX=10116 GN=Plec PE=1 SV=1
	123		P55260|ANXA4_RAT	98.8	134.61	18	0	18	4	4	0	8	Y	35849	Annexin A4 OS=Rattus norvegicus OX=10116 GN=Anxa4 PE=1 SV=3
	124		B2GUZ5|CAZA1_RAT	99.1	134.41	26	26	0	5	4	8	0	N	32910	F-actin-capping protein subunit alpha-1 OS=Rattus norvegicus OX=10116 GN=Capza1 PE=1 SV=1
	125		Q6P502|TCPG_RAT	99.2	134.10	17	17	0	8	8	14	0	Y	60647	T-complex protein 1 subunit gamma OS=Rattus norvegicus OX=10116 GN=Cct3 PE=1 SV=1
	126		tr|A0A0G2JSK5|A0A0G2JSK5_RAT	99.1	133.01	9	9	3	7	7	11	2	Y	88345	Integrin beta OS=Rattus norvegicus OX=10116 GN=Itgb1 PE=1 SV=1
	127		tr|F1M7X5|F1M7X5_RAT	99.1	132.58	13	11	0	10	10	14	8	Y	88054	Dipeptidyl peptidase 4 OS=Rattus norvegicus OX=10116 GN=Dpp4 PE=1 SV=2
	128		tr|D3ZD88|D3ZD88_RAT	99.0	132.36	7	7	0	5	5	8	0	Y	95464	CD22 antigen (Predicted) OS=Rattus norvegicus OX=10116 GN=Cd22 PE=1 SV=1
	129		tr|A0A140TAB4|A0A140TAB4_RAT	99.1	132.05	22	22	8	9	4	24	2	N	39070	Core histone macro-H2A OS=Rattus norvegicus OX=10116 GN=H2afy PE=1 SV=1
	130		tr|D4A8G5|D4A8G5_RAT	99.0	131.84	14	0	14	6	6	0	8	Y	74753	Transforming growth factor, beta-induced OS=Rattus norvegicus OX=10116 GN=Tgfbi PE=1 SV=2
	131		P04785|PDIA1_RAT	99.1	131.58	14	14	0	6	6	14	0	Y	56951	Protein disulfide-isomerase OS=Rattus norvegicus OX=10116 GN=P4hb PE=1 SV=2
	132		Q63189|PRG2_RAT	99.0	129.47	23	20	20	7	7	10	8	Y	25129	Bone marrow proteoglycan OS=Rattus norvegicus OX=10116 GN=Prg2 PE=2 SV=1
	133		tr|D3ZAC0|D3ZAC0_RAT	99.1	129.03	10	10	0	7	7	9	0	Y	112637	Integrin subunit alpha 2b OS=Rattus norvegicus OX=10116 GN=Itga2b PE=1 SV=2
	134		P47853|PGS1_RAT	99.1	128.49	22	22	0	6	6	16	0	Y	41706	Biglycan OS=Rattus norvegicus OX=10116 GN=Bgn PE=1 SV=1
	135		B0BNN3|CAH1_RAT	99.1	128.26	32	32	0	7	7	9	0	Y	28300	Carbonic anhydrase 1 OS=Rattus norvegicus OX=10116 GN=Ca1 PE=1 SV=1
	136		tr|A0A0G2K719|A0A0G2K719_RAT	99.1	127.56	13	13	0	7	6	14	0	Y	73146	DEAD-box helicase 3, X-linked OS=Rattus norvegicus OX=10116 GN=Ddx3x PE=1 SV=1
	137		Q5M7U6|ARP2_RAT	99.1	127.51	14	14	2	5	4	10	2	Y	44734	Actin-related protein 2 OS=Rattus norvegicus OX=10116 GN=Actr2 PE=2 SV=1
	138		tr|Q4QQV6|Q4QQV6_RAT	98.4	127.12	13	13	13	3	3	10	4	Y	36559	Lymphocyte specific 1, isoform CRA_a OS=Rattus norvegicus OX=10116 GN=Lsp1 PE=1 SV=1
	139		Q07969|CD36_RAT	99.1	126.29	14	14	5	8	8	14	8	Y	52731	Platelet glycoprotein 4 OS=Rattus norvegicus OX=10116 GN=Cd36 PE=1 SV=3
	140		P14562|LAMP1_RAT	99.0	125.34	14	14	6	5	5	12	3	N	43969	Lysosome-associated membrane glycoprotein 1 OS=Rattus norvegicus OX=10116 GN=Lamp1 PE=1 SV=1
	141		P97852|DHB4_RAT	99.0	125.23	7	7	0	4	4	8	0	Y	79428	Peroxisomal multifunctional enzyme type 2 OS=Rattus norvegicus OX=10116 GN=Hsd17b4 PE=1 SV=3
	142		P67779|PHB_RAT	99.1	125.03	23	23	0	5	5	9	0	N	29820	Prohibitin OS=Rattus norvegicus OX=10116 GN=Phb PE=1 SV=1
	143		P05065|ALDOA_RAT	98.9	124.40	17	17	0	4	4	7	0	Y	39352	Fructose-bisphosphate aldolase A OS=Rattus norvegicus OX=10116 GN=Aldoa PE=1 SV=2
	144		tr|Q5EEY4|Q5EEY4_RAT	99.1	123.94	33	33	0	8	8	11	0	Y	35498	GTP-binding protein G-alpha-i2 splice variant a (Fragment) OS=Rattus norvegicus OX=10116 GN=Gnai2 PE=2 SV=1
	145		P62828|RAN_RAT	99.1	122.68	31	31	5	6	6	11	1	Y	24423	GTP-binding nuclear protein Ran OS=Rattus norvegicus OX=10116 GN=Ran PE=1 SV=3
	146		tr|Q5RKJ9|Q5RKJ9_RAT	99.1	122.07	26	26	6	5	3	13	1	N	22541	RAB10, member RAS oncogene family OS=Rattus norvegicus OX=10116 GN=Rab10 PE=1 SV=1
	147		P38983|RSSA_RAT	98.9	121.97	22	22	0	4	4	10	0	Y	32824	40S ribosomal protein SA OS=Rattus norvegicus OX=10116 GN=Rpsa PE=1 SV=3
	148		tr|I6L9G6|I6L9G6_RAT	99.1	121.81	26	26	0	6	6	11	0	Y	32148	RCG31562, isoform CRA_c OS=Rattus norvegicus OX=10116 GN=Tardbp PE=1 SV=1
	149		P56574|IDHP_RAT	99.1	121.20	15	15	0	6	6	12	0	Y	50967	Isocitrate dehydrogenase [NADP], mitochondrial OS=Rattus norvegicus OX=10116 GN=Idh2 PE=1 SV=2
	150		P07150|ANXA1_RAT	99.1	121.16	18	15	3	6	6	11	1	N	38829	Annexin A1 OS=Rattus norvegicus OX=10116 GN=Anxa1 PE=1 SV=2
	151		Q63716|PRDX1_RAT	99.1	121.10	33	33	0	6	6	10	0	Y	22109	Peroxiredoxin-1 OS=Rattus norvegicus OX=10116 GN=Prdx1 PE=1 SV=1
	152		tr|Q6P6G9|Q6P6G9_RAT	99.1	120.59	19	16	10	6	4	11	5	Y	33620	Heterogeneous nuclear ribonucleoprotein A1 OS=Rattus norvegicus OX=10116 GN=Hnrnpa1 PE=1 SV=1
	153		P51886|LUM_RAT	98.9	120.56	13	13	2	4	4	5	1	N	38279	Lumican OS=Rattus norvegicus OX=10116 GN=Lum PE=1 SV=1
	154		D3ZBN0|H15_RAT	98.9	120.54	23	15	18	7	6	8	8	N	22649	Histone H1.5 OS=Rattus norvegicus OX=10116 GN=Hist1h1b PE=1 SV=1
	155		tr|A0A0G2KAN1|A0A0G2KAN1_RAT	99.1	119.95	4	4	4	5	5	15	18	Y	129595	Collagen, type I, alpha 2 OS=Rattus norvegicus OX=10116 GN=NEWGENE_621351 PE=1 SV=1
	156		P35213|1433B_RAT	99.1	119.91	30	30	0	7	3	16	0	Y	28054	14-3-3 protein beta/alpha OS=Rattus norvegicus OX=10116 GN=Ywhab PE=1 SV=3
	157		P81155|VDAC2_RAT	99.1	119.61	21	21	3	6	5	13	1	Y	31746	Voltage-dependent anion-selective channel protein 2 OS=Rattus norvegicus OX=10116 GN=Vdac2 PE=1 SV=2
	158		P02401|RLA2_RAT	98.7	119.46	62	62	0	4	4	10	0	N	11692	60S acidic ribosomal protein P2 OS=Rattus norvegicus OX=10116 GN=Rplp2 PE=1 SV=2
	159		tr|Q3MHS9|Q3MHS9_RAT	99.1	119.45	15	15	0	6	6	11	0	Y	58017	Chaperonin containing Tcp1, subunit 6A (Zeta 1) OS=Rattus norvegicus OX=10116 GN=Cct6a PE=1 SV=1
	160		tr|D4ACB8|D4ACB8_RAT	99.1	118.75	11	11	0	5	5	6	0	N	59589	Chaperonin subunit 8 (Theta) (Predicted), isoform CRA_a OS=Rattus norvegicus OX=10116 GN=Cct8 PE=1 SV=1
	161		Q5XIM9|TCPB_RAT	99.1	118.07	15	15	0	6	6	11	0	Y	57458	T-complex protein 1 subunit beta OS=Rattus norvegicus OX=10116 GN=Cct2 PE=1 SV=3
	162		tr|D3ZY96|D3ZY96_RAT	98.8	117.97	25	25	0	4	4	13	0	Y	19381	Neutrophilic granule protein OS=Rattus norvegicus OX=10116 GN=Ngp PE=1 SV=1
	163		tr|M0R9K1|M0R9K1_RAT	99.0	117.93	13	13	0	4	4	13	0	N	50969	Heterogeneous nuclear ribonucleoprotein K-like OS=Rattus norvegicus OX=10116 GN=LOC100359916 PE=4 SV=2
	164		tr|X1WI37|X1WI37_RAT	99.1	117.86	32	32	0	7	7	15	0	Y	29467	40S ribosomal protein S4 OS=Rattus norvegicus OX=10116 GN=Rps4x PE=3 SV=1
	165		tr|Q5XI04|Q5XI04_RAT	99.1	117.77	26	16	17	6	6	6	5	Y	31378	RCG45489, isoform CRA_a OS=Rattus norvegicus OX=10116 GN=Stom PE=1 SV=1
	166		P68255|1433T_RAT	99.1	117.51	26	26	0	7	3	14	0	Y	27778	14-3-3 protein theta OS=Rattus norvegicus OX=10116 GN=Ywhaq PE=1 SV=1
	167		P11507|AT2A2_RAT	99.1	117.33	6	6	0	6	4	11	2	Y	114768	Sarcoplasmic/endoplasmic reticulum calcium ATPase 2 OS=Rattus norvegicus OX=10116 GN=Atp2a2 PE=1 SV=1
	168		tr|Q6PCU0|Q6PCU0_RAT	99.1	117.11	22	22	7	6	6	13	2	Y	32996	ATP synthase subunit gamma OS=Rattus norvegicus OX=10116 GN=Atp5f1c PE=1 SV=1
	169		P07335|KCRB_RAT	98.9	116.65	17	17	0	4	4	7	0	Y	42725	Creatine kinase B-type OS=Rattus norvegicus OX=10116 GN=Ckb PE=1 SV=2
	170		P85970|ARPC2_RAT	99.1	116.16	19	19	0	6	6	7	0	Y	34391	Actin-related protein 2/3 complex subunit 2 OS=Rattus norvegicus OX=10116 GN=Arpc2 PE=1 SV=1
	171		P24368|PPIB_RAT	99.1	116.11	28	22	6	6	6	6	2	Y	23803	Peptidyl-prolyl cis-trans isomerase B OS=Rattus norvegicus OX=10116 GN=Ppib PE=1 SV=3
	172		Q68FQ0|TCPE_RAT	99.1	115.96	10	10	0	5	5	11	0	N	59537	T-complex protein 1 subunit epsilon OS=Rattus norvegicus OX=10116 GN=Cct5 PE=1 SV=1
	173		P48500|TPIS_RAT	99.1	115.49	31	31	0	5	5	9	0	Y	26849	Triosephosphate isomerase OS=Rattus norvegicus OX=10116 GN=Tpi1 PE=1 SV=2
	174		tr|G3V7Y3|G3V7Y3_RAT	98.8	113.90	32	32	0	4	4	9	0	N	17563	ATP synthase subunit delta, mitochondrial OS=Rattus norvegicus OX=10116 GN=Atp5f1d PE=1 SV=1
	175		P47942|DPYL2_RAT	99.1	113.88	15	15	0	5	4	7	0	Y	62278	Dihydropyrimidinase-related protein 2 OS=Rattus norvegicus OX=10116 GN=Dpysl2 PE=1 SV=1
	176		tr|A0A096MJM1|A0A096MJM1_RAT	98.8	113.73	31	31	0	4	4	5	0	Y	20623	Ras homolog family member G (Fragment) OS=Rattus norvegicus OX=10116 GN=Rhog PE=1 SV=6
	177		tr|F1M2E9|F1M2E9_RAT	98.9	113.70	18	18	10	4	4	11	7	N	24069	60S ribosomal protein L13 OS=Rattus norvegicus OX=10116 GN=LOC100361259 PE=3 SV=3
	178		P21533|RL6_RAT	99.0	113.46	19	19	3	5	5	9	1	N	33562	60S ribosomal protein L6 OS=Rattus norvegicus OX=10116 GN=Rpl6 PE=1 SV=5
	179		B0BNA5|COTL1_RAT	98.9	112.10	28	28	0	4	4	13	0	Y	15932	Coactosin-like protein OS=Rattus norvegicus OX=10116 GN=Cotl1 PE=1 SV=1
	180		P62193|PRS4_RAT	99.0	111.98	13	13	0	5	5	9	0	Y	49185	26S proteasome regulatory subunit 4 OS=Rattus norvegicus OX=10116 GN=Psmc1 PE=1 SV=1
	181		tr|Q71DI1|Q71DI1_RAT	98.5	111.78	35	35	23	4	4	7	14	N	11284	Dermcidin OS=Rattus norvegicus OX=10116 PE=2 SV=1
	182		tr|Q5M7V3|Q5M7V3_RAT	99.0	111.66	13	13	0	5	3	9	0	N	50949	LOC367586 protein OS=Rattus norvegicus OX=10116 GN=LOC367586 PE=2 SV=1
	183		P50137|TKT_RAT	98.9	111.35	7	7	0	3	3	7	0	N	67644	Transketolase OS=Rattus norvegicus OX=10116 GN=Tkt PE=1 SV=1
	184		P50399|GDIB_RAT	99.1	110.82	20	20	0	7	7	9	0	N	50537	Rab GDP dissociation inhibitor beta OS=Rattus norvegicus OX=10116 GN=Gdi2 PE=1 SV=2
	185		Q3MIE4|VAT1_RAT	99.0	110.53	20	20	0	5	5	6	0	Y	43119	Synaptic vesicle membrane protein VAT-1 homolog OS=Rattus norvegicus OX=10116 GN=Vat1 PE=1 SV=1
	186		O88656|ARC1B_RAT	99.0	110.04	21	21	0	5	5	10	0	Y	41057	Actin-related protein 2/3 complex subunit 1B OS=Rattus norvegicus OX=10116 GN=Arpc1b PE=1 SV=3
	187		P54921|SNAA_RAT	98.8	109.39	16	16	0	4	4	4	0	Y	33193	Alpha-soluble NSF attachment protein OS=Rattus norvegicus OX=10116 GN=Napa PE=1 SV=2
	188		tr|Q8R2H2|Q8R2H2_RAT	98.7	108.89	5	5	0	3	3	11	0	N	86930	Integrin beta OS=Rattus norvegicus OX=10116 GN=Itgb3 PE=2 SV=1
	189		tr|B2RZ72|B2RZ72_RAT	98.8	108.87	23	23	0	4	4	6	0	N	19667	Actin-related protein 2/3 complex subunit 4 OS=Rattus norvegicus OX=10116 GN=Arpc4 PE=1 SV=1
	190		tr|Q6AZ33|Q6AZ33_RAT	98.4	108.80	13	13	0	4	4	7	0	N	33508	Biliverdin reductase A OS=Rattus norvegicus OX=10116 GN=Blvra PE=1 SV=1
	191		tr|A0A096MIX2|A0A096MIX2_RAT	99.1	108.67	12	12	0	6	3	9	0	Y	72645	DEAD (Asp-Glu-Ala-Asp) box polypeptide 17, isoform CRA_a OS=Rattus norvegicus OX=10116 GN=Ddx17 PE=1 SV=1
	192		tr|F1M013|F1M013_RAT	99.0	108.50	22	22	0	5	5	7	0	N	29864	60S ribosomal protein L7a OS=Rattus norvegicus OX=10116 GN=Rpl7a PE=4 SV=2
	193		P50878|RL4_RAT	99.0	108.12	14	14	0	5	5	11	0	Y	47257	60S ribosomal protein L4 OS=Rattus norvegicus OX=10116 GN=Rpl4 PE=1 SV=3
	194		P62755|RS6_RAT	98.4	106.98	14	14	5	3	3	9	1	Y	28681	40S ribosomal protein S6 OS=Rattus norvegicus OX=10116 GN=Rps6 PE=1 SV=1
	195		P52925|HMGB2_RAT	99.1	106.79	28	28	9	6	4	10	4	Y	24159	High mobility group protein B2 OS=Rattus norvegicus OX=10116 GN=Hmgb2 PE=2 SV=2
	196		P07151|B2MG_RAT	98.8	106.71	41	41	0	5	5	11	0	Y	13720	Beta-2-microglobulin OS=Rattus norvegicus OX=10116 GN=B2m PE=1 SV=1
	197		Q60587|ECHB_RAT	99.1	106.42	17	17	0	7	7	13	0	Y	51414	Trifunctional enzyme subunit beta, mitochondrial OS=Rattus norvegicus OX=10116 GN=Hadhb PE=1 SV=1
	198		tr|Q6IE58|Q6IE58_RAT	99.0	106.39	27	0	27	6	2	0	8	Y	27522	Mast cell protease 8-like 2 OS=Rattus norvegicus OX=10116 GN=mcpt8l2 PE=2 SV=1
	199		P62919|RL8_RAT	98.8	106.12	13	13	4	3	3	6	3	N	28025	60S ribosomal protein L8 OS=Rattus norvegicus OX=10116 GN=Rpl8 PE=2 SV=2
	200		tr|D3ZCR3|D3ZCR3_RAT	99.0	106.04	32	25	17	6	4	7	5	Y	24678	High mobility group protein B1 pseudogene OS=Rattus norvegicus OX=10116 GN=LOC108349189 PE=4 SV=2
	201		tr|Q6P7R7|Q6P7R7_RAT	98.4	104.82	27	27	27	3	3	10	6	N	14728	Ubiquitin A-52 residue ribosomal protein fusion product 1, isoform CRA_a OS=Rattus norvegicus OX=10116 GN=Uba52 PE=2 SV=1
	202		P61314|RL15_RAT	98.9	104.80	21	21	0	4	4	5	0	N	24146	60S ribosomal protein L15 OS=Rattus norvegicus OX=10116 GN=Rpl15 PE=1 SV=2
	203		tr|G3V9Q7|G3V9Q7_RAT	98.7	104.07	28	20	0	4	4	4	2	Y	27804	Cathepsin G OS=Rattus norvegicus OX=10116 GN=Ctsg PE=1 SV=1
	204		Q6NYB7|RAB1A_RAT	99.0	103.62	26	26	0	5	3	9	1	N	22678	Ras-related protein Rab-1A OS=Rattus norvegicus OX=10116 GN=Rab1A PE=1 SV=3
	205		tr|F1M957|F1M957_RAT	99.1	103.43	3	2	1	7	7	7	1	Y	308977	von Willebrand factor OS=Rattus norvegicus OX=10116 GN=Vwf PE=1 SV=3
	206		P10860|DHE3_RAT	98.7	103.29	6	6	0	2	2	4	0	Y	61416	Glutamate dehydrogenase 1, mitochondrial OS=Rattus norvegicus OX=10116 GN=Glud1 PE=1 SV=2
	207		tr|A0A0U1RRV7|A0A0U1RRV7_RAT	98.7	103.27	25	25	0	3	2	8	0	Y	14203	RCG61099, isoform CRA_b OS=Rattus norvegicus OX=10116 GN=Srsf3 PE=1 SV=1
	208		tr|D4AEC0|D4AEC0_RAT	99.0	103.11	42	42	20	5	3	13	12	N	13509	Histone H2A OS=Rattus norvegicus OX=10116 GN=H2afv PE=3 SV=1
	209		P04762|CATA_RAT	98.9	102.68	13	13	0	5	5	8	0	Y	59757	Catalase OS=Rattus norvegicus OX=10116 GN=Cat PE=1 SV=3
	210		tr|Q6P7A4|Q6P7A4_RAT	98.8	102.23	6	6	2	3	3	9	1	Y	61040	Prosaposin OS=Rattus norvegicus OX=10116 GN=Psap PE=2 SV=1
	211		Q6P6R2|DLDH_RAT	98.3	102.17	10	10	0	3	3	5	0	Y	54038	Dihydrolipoyl dehydrogenase, mitochondrial OS=Rattus norvegicus OX=10116 GN=Dld PE=1 SV=1
	212		tr|A0A0G2K757|A0A0G2K757_RAT	99.0	102.15	12	12	0	5	5	8	0	N	69123	Dolichyl-diphosphooligosaccharide--protein glycosyltransferase subunit 2 OS=Rattus norvegicus OX=10116 GN=Rpn2 PE=1 SV=1
	213		tr|Q5BK08|Q5BK08_RAT	98.9	102.05	14	14	0	4	4	7	0	Y	38032	Cd209b protein (Fragment) OS=Rattus norvegicus OX=10116 GN=Clec4m PE=2 SV=1
	214		tr|B6DTP5|B6DTP5_RAT	99.1	102.04	10	10	0	5	2	10	0	Y	69112	DEAD (Asp-Glu-Ala-Asp) box polypeptide 5 (Fragment) OS=Rattus norvegicus OX=10116 GN=Ddx5 PE=2 SV=1
	215		tr|Q9QX81|Q9QX81_RAT	98.4	101.78	12	12	0	3	3	5	0	N	36233	Heterogeneous nuclear ribonucleoprotein A/B OS=Rattus norvegicus OX=10116 GN=Hnrnpab PE=1 SV=1
	216		tr|D4A133|D4A133_RAT	99.1	101.28	11	11	0	5	5	8	0	Y	68265	ATPase H+-transporting V1 subunit A OS=Rattus norvegicus OX=10116 GN=Atp6v1a PE=1 SV=1
	217		tr|Q6XDA0|Q6XDA0_RAT	99.1	100.71	3	3	0	6	6	8	0	N	246326	Spectrin beta chain OS=Rattus norvegicus OX=10116 GN=Sptb PE=1 SV=1
	218		P62260|1433E_RAT	99.1	100.31	27	27	0	7	4	12	0	Y	29174	14-3-3 protein epsilon OS=Rattus norvegicus OX=10116 GN=Ywhae PE=1 SV=1
	219		tr|A0A0G2K064|A0A0G2K064_RAT	98.9	100.30	7	7	0	3	3	9	0	N	67620	Tyrosine-protein phosphatase non-receptor type OS=Rattus norvegicus OX=10116 GN=Ptpn6 PE=1 SV=1
	220		P52296|IMB1_RAT	98.8	99.64	6	6	0	4	4	6	0	N	97124	Importin subunit beta-1 OS=Rattus norvegicus OX=10116 GN=Kpnb1 PE=1 SV=1
	221		Q9WTS8|FCN1_RAT	98.9	99.34	16	14	2	4	4	8	1	Y	36627	Ficolin-1 OS=Rattus norvegicus OX=10116 GN=Fcn1 PE=2 SV=2
	222		tr|A0A0G2K518|A0A0G2K518_RAT	88.1	99.24	4	4	0	2	2	5	0	N	76862	Sushi domain-containing 2 OS=Rattus norvegicus OX=10116 GN=Susd2 PE=1 SV=1
	223		tr|B5DF65|B5DF65_RAT	98.7	99.20	26	26	0	3	3	7	0	N	22094	Biliverdin reductase B OS=Rattus norvegicus OX=10116 GN=Blvrb PE=1 SV=1
	224		P11240|COX5A_RAT	98.4	98.82	34	34	0	3	3	5	0	Y	16130	Cytochrome c oxidase subunit 5A, mitochondrial OS=Rattus norvegicus OX=10116 GN=Cox5a PE=1 SV=1
	225		tr|D3Z9K9|D3Z9K9_RAT	98.9	98.73	7	7	0	3	3	6	0	N	61203	Glycerophosphodiester phosphodiesterase domain containing 2 (Predicted), isoform CRA_a OS=Rattus norvegicus OX=10116 GN=Gdpd2 PE=4 SV=1
	226		tr|A0A0G2K8U8|A0A0G2K8U8_RAT	98.8	98.67	18	18	4	4	4	5	1	Y	27970	Fc fragment of IgG receptor IIIa OS=Rattus norvegicus OX=10116 GN=Fcgr3a PE=1 SV=1
	227		Q8CFN2|CDC42_RAT	99.0	98.47	30	30	0	4	3	9	0	N	21259	Cell division control protein 42 homolog OS=Rattus norvegicus OX=10116 GN=Cdc42 PE=1 SV=2
	228		P61589|RHOA_RAT	99.1	98.37	33	33	0	5	5	9	0	Y	21782	Transforming protein RhoA OS=Rattus norvegicus OX=10116 GN=Rhoa PE=1 SV=1
	229		tr|Q6PDV8|Q6PDV8_RAT	84.4	97.65	19	19	10	2	2	5	4	N	14759	60S ribosomal protein L22 OS=Rattus norvegicus OX=10116 GN=LOC100360057 PE=1 SV=1
	230		P04906|GSTP1_RAT	98.6	97.59	18	18	0	3	3	5	0	Y	23439	Glutathione S-transferase P OS=Rattus norvegicus OX=10116 GN=Gstp1 PE=1 SV=2
	231		tr|D4A720|D4A720_RAT	98.5	97.23	15	11	0	3	2	7	1	Y	27378	RCG61762, isoform CRA_d OS=Rattus norvegicus OX=10116 GN=Srsf7 PE=1 SV=1
	232		P06765|PLF4_RAT	97.9	97.10	37	30	8	3	3	7	2	Y	11287	Platelet factor 4 OS=Rattus norvegicus OX=10116 GN=Pf4 PE=1 SV=1
	233		Q9R1T3|CATZ_RAT	98.9	97.02	17	17	0	5	5	9	0	Y	34194	Cathepsin Z OS=Rattus norvegicus OX=10116 GN=Ctsz PE=1 SV=2
	234		Q68FY0|QCR1_RAT	99.0	96.96	11	11	0	5	5	8	0	Y	52849	Cytochrome b-c1 complex subunit 1, mitochondrial OS=Rattus norvegicus OX=10116 GN=Uqcrc1 PE=1 SV=1
	235		tr|Q70RH7|Q70RH7_RAT	98.1	96.80	16	16	10	4	4	6	4	N	29169	MHC class II antigen OS=Rattus norvegicus OX=10116 GN=RT1-Du alpha PE=2 SV=1
	236		tr|P70565|P70565_RAT	99.0	96.55	10	2	8	6	6	1	7	N	81778	Plakoglobin OS=Rattus norvegicus OX=10116 PE=2 SV=1
	237		P46462|TERA_RAT	99.1	96.51	8	8	0	5	5	11	0	N	89349	Transitional endoplasmic reticulum ATPase OS=Rattus norvegicus OX=10116 GN=Vcp PE=1 SV=3
	238		Q9WVB1|RAB6A_RAT	98.4	95.78	16	16	0	4	2	7	1	Y	23590	Ras-related protein Rab-6A OS=Rattus norvegicus OX=10116 GN=Rab6a PE=1 SV=2
	239		P35565|CALX_RAT	99.0	95.75	12	12	0	8	8	13	0	Y	67255	Calnexin OS=Rattus norvegicus OX=10116 GN=Canx PE=1 SV=1
	240		Q63355|MYO1C_RAT	98.6	94.91	4	4	0	3	3	7	0	Y	119811	Unconventional myosin-Ic OS=Rattus norvegicus OX=10116 GN=Myo1c PE=1 SV=2
	241		P63102|1433Z_RAT	99.1	94.57	33	33	0	7	4	12	0	Y	27771	14-3-3 protein zeta/delta OS=Rattus norvegicus OX=10116 GN=Ywhaz PE=1 SV=1
	242		P43278|H10_RAT	97.0	94.57	11	11	11	2	2	3	2	N	20885	Histone H1.0 OS=Rattus norvegicus OX=10116 GN=H1f0 PE=2 SV=2
	243		tr|B5DEN4|B5DEN4_RAT	98.9	94.26	12	12	0	4	4	10	0	Y	36451	L-lactate dehydrogenase OS=Rattus norvegicus OX=10116 GN=Ldha PE=1 SV=1
	244		P47967|LEG5_RAT	94.0	94.21	14	14	0	2	2	5	0	N	16196	Galectin-5 OS=Rattus norvegicus OX=10116 GN=Lgals5 PE=1 SV=2
	245		P84100|RL19_RAT	84.4	94.12	13	13	0	2	2	4	0	N	23466	60S ribosomal protein L19 OS=Rattus norvegicus OX=10116 GN=Rpl19 PE=1 SV=1
	246		P18418|CALR_RAT	99.1	93.95	26	26	0	7	7	10	0	Y	47996	Calreticulin OS=Rattus norvegicus OX=10116 GN=Calr PE=1 SV=1
	247		tr|Q3T1L6|Q3T1L6_RAT	98.9	93.93	4	4	0	5	5	10	0	Y	127591	Integrin alpha L OS=Rattus norvegicus OX=10116 GN=Itgal PE=2 SV=1
	248		tr|D0UFD0|D0UFD0_RAT	91.3	93.71	10	10	0	2	2	3	0	N	24239	Prostate leucine zipper variant 2 OS=Rattus norvegicus OX=10116 GN=PrLZ PE=2 SV=1
	249		P28480|TCPA_RAT	98.9	93.28	12	12	0	5	5	5	0	Y	60360	T-complex protein 1 subunit alpha OS=Rattus norvegicus OX=10116 GN=Tcp1 PE=1 SV=1
	250		Q00238|ICAM1_RAT	98.0	93.04	6	6	0	3	3	7	0	N	60142	Intercellular adhesion molecule 1 OS=Rattus norvegicus OX=10116 GN=Icam1 PE=2 SV=1
	251		tr|B0BNJ1|B0BNJ1_RAT	98.8	92.94	21	21	0	4	4	8	0	Y	21624	LOC683667 protein OS=Rattus norvegicus OX=10116 GN=Sri PE=1 SV=1
	252		tr|Q6P9Y4|Q6P9Y4_RAT	99.1	92.13	17	17	4	5	2	8	1	N	32904	ADP/ATP translocase 1 OS=Rattus norvegicus OX=10116 GN=Slc25a4 PE=1 SV=1
	253		P50115|S10A8_RAT	93.7	92.05	33	33	15	2	2	6	2	Y	10239	Protein S100-A8 OS=Rattus norvegicus OX=10116 GN=S100a8 PE=1 SV=3
	254		P62832|RL23_RAT	98.4	91.65	32	32	0	3	3	7	0	Y	14865	60S ribosomal protein L23 OS=Rattus norvegicus OX=10116 GN=Rpl23 PE=2 SV=1
	255		tr|Q5PPP1|Q5PPP1_RAT	98.0	91.34	17	17	0	3	3	7	0	N	23566	Clathrin light chain OS=Rattus norvegicus OX=10116 GN=Clta PE=2 SV=1
	256		Q5XI32|CAPZB_RAT	98.9	91.33	12	12	0	3	3	6	0	Y	30629	F-actin-capping protein subunit beta OS=Rattus norvegicus OX=10116 GN=Capzb PE=1 SV=1
	257		tr|F1MAN8|F1MAN8_RAT	98.9	91.18	2	2	2	5	5	2	7	Y	403781	Laminin subunit alpha 5 OS=Rattus norvegicus OX=10116 GN=Lama5 PE=1 SV=2
	258		tr|B0BNK1|B0BNK1_RAT	95.9	91.14	10	10	0	2	2	7	0	N	23425	RAB5C, member RAS oncogene family OS=Rattus norvegicus OX=10116 GN=Rab5c PE=1 SV=1
	259		tr|Q6PDW1|Q6PDW1_RAT	98.9	90.72	34	34	7	4	4	10	1	Y	14515	40S ribosomal protein S12 OS=Rattus norvegicus OX=10116 GN=Rps12 PE=1 SV=1
	260		P10888|COX41_RAT	98.2	90.21	21	21	0	3	3	4	0	N	19515	Cytochrome c oxidase subunit 4 isoform 1, mitochondrial OS=Rattus norvegicus OX=10116 GN=Cox4i1 PE=1 SV=1
	261		Q4V7C7|ARP3_RAT	99.1	90.12	18	18	0	6	6	7	0	Y	47357	Actin-related protein 3 OS=Rattus norvegicus OX=10116 GN=Actr3 PE=1 SV=1
	262		tr|A0A0G2JZY6|A0A0G2JZY6_RAT	98.5	89.61	1	1	1	3	3	3	2	N	267905	Spectrin beta chain OS=Rattus norvegicus OX=10116 GN=Sptbn1 PE=1 SV=1
	263		P19945|RLA0_RAT	98.9	89.55	22	22	0	5	5	11	0	Y	34215	60S acidic ribosomal protein P0 OS=Rattus norvegicus OX=10116 GN=Rplp0 PE=1 SV=2
	264		tr|Q0QF43|Q0QF43_RAT	98.6	89.30	11	11	0	3	3	6	0	Y	31693	Malate dehydrogenase (Fragment) OS=Rattus norvegicus OX=10116 GN=MDH2 PE=2 SV=1
	265		Q4FZY0|EFHD2_RAT	95.2	88.87	11	11	0	2	2	6	0	N	26759	EF-hand domain-containing protein D2 OS=Rattus norvegicus OX=10116 GN=Efhd2 PE=1 SV=1
	266		tr|A0A0G2KAM3|A0A0G2KAM3_RAT	97.1	88.85	6	6	0	2	2	4	0	N	46193	Pyruvate dehydrogenase E1 component subunit beta, mitochondrial OS=Rattus norvegicus OX=10116 GN=Pdhb PE=1 SV=1
	267		tr|A0A0G2K9N9|A0A0G2K9N9_RAT	98.8	88.51	4	4	0	4	2	8	2	Y	107614	Calcium-transporting ATPase OS=Rattus norvegicus OX=10116 GN=Atp2a3 PE=1 SV=1
	268		Q3T1K5|CAZA2_RAT	98.4	88.27	15	15	0	3	2	6	0	N	32967	F-actin-capping protein subunit alpha-2 OS=Rattus norvegicus OX=10116 GN=Capza2 PE=1 SV=1
	269		Q6PDV7|RL10_RAT	98.7	88.00	19	19	0	4	4	5	0	Y	24604	60S ribosomal protein L10 OS=Rattus norvegicus OX=10116 GN=Rpl10 PE=1 SV=3
	270		tr|Q9JI30|Q9JI30_RAT	98.8	87.98	4	4	0	4	3	6	0	Y	126944	Integrin beta 2 alpha subunit OS=Rattus norvegicus OX=10116 GN=Itgam PE=2 SV=1
	271		tr|Q6AY18|Q6AY18_RAT	98.4	87.45	23	23	0	3	3	6	0	Y	22399	SAR1 gene homolog A (S. cerevisiae), isoform CRA_b OS=Rattus norvegicus OX=10116 GN=Sar1a PE=1 SV=1
	272		tr|D3ZAA3|D3ZAA3_RAT	97.9	87.16	2	0	2	3	3	0	3	Y	186602	Latent-transforming growth factor beta-binding protein 1 OS=Rattus norvegicus OX=10116 GN=Ltbp1 PE=1 SV=2
	273		Q5U300|UBA1_RAT	99.0	85.51	6	6	0	5	5	7	0	Y	117788	Ubiquitin-like modifier-activating enzyme 1 OS=Rattus norvegicus OX=10116 GN=Uba1 PE=1 SV=1
	274		tr|D4A0T0|D4A0T0_RAT	98.4	84.98	18	18	0	3	3	5	0	N	20859	NADH:ubiquinone oxidoreductase subunit B10 OS=Rattus norvegicus OX=10116 GN=Ndufb10 PE=1 SV=1
	275		tr|A0A0H2UHT6|A0A0H2UHT6_RAT	98.4	84.75	17	17	0	3	3	5	0	N	17587	40S ribosomal protein S18 OS=Rattus norvegicus OX=10116 GN=Rps18 PE=1 SV=1
	276		O88600|HSP74_RAT	88.3	84.73	3	3	0	2	2	4	0	N	94057	Heat shock 70 kDa protein 4 OS=Rattus norvegicus OX=10116 GN=Hspa4 PE=1 SV=1
	277		Q9Z1E1|FLOT1_RAT	84.4	84.61	7	7	0	2	2	4	0	Y	47499	Flotillin-1 OS=Rattus norvegicus OX=10116 GN=Flot1 PE=2 SV=2
	278		tr|D3ZSE0|D3ZSE0_RAT	91.1	84.29	23	23	0	2	2	6	0	Y	9099	40S ribosomal protein S21 OS=Rattus norvegicus OX=10116 PE=3 SV=1
	279		Q7TPB1|TCPD_RAT	99.0	84.05	12	12	0	6	6	7	0	Y	58100	T-complex protein 1 subunit delta OS=Rattus norvegicus OX=10116 GN=Cct4 PE=1 SV=3
	280		P62912|RL32_RAT	83.0	83.96	17	17	0	2	2	5	0	Y	15860	60S ribosomal protein L32 OS=Rattus norvegicus OX=10116 GN=Rpl32 PE=1 SV=2
	281		P16036|MPCP_RAT	98.6	83.84	11	11	0	3	3	7	0	N	39445	Phosphate carrier protein, mitochondrial OS=Rattus norvegicus OX=10116 GN=Slc25a3 PE=1 SV=1
	282		P23358|RL12_RAT	92.5	83.49	15	15	0	2	2	6	0	Y	17846	60S ribosomal protein L12 OS=Rattus norvegicus OX=10116 GN=Rpl12 PE=2 SV=1
	283		tr|A0A0G2K1F9|A0A0G2K1F9_RAT	98.9	83.33	8	8	0	5	5	9	0	Y	67320	Glycerol-3-phosphate dehydrogenase, mitochondrial OS=Rattus norvegicus OX=10116 GN=Gpd2 PE=1 SV=1
	284		tr|M0R6L4|M0R6L4_RAT	98.8	83.21	13	13	0	4	4	6	0	N	29908	40S ribosomal protein S3a OS=Rattus norvegicus OX=10116 GN=LOC100365839 PE=3 SV=1
	285		P13084|NPM_RAT	98.0	82.72	15	12	3	3	3	2	1	Y	32560	Nucleophosmin OS=Rattus norvegicus OX=10116 GN=Npm1 PE=1 SV=1
	286		tr|B2RZ27|B2RZ27_RAT	84.3	82.54	27	27	0	2	2	3	0	N	10477	SH3 domain binding glutamic acid-rich protein-like 3 OS=Rattus norvegicus OX=10116 GN=Sh3bgrl3 PE=1 SV=1
	287		Q07014|LYN_RAT	98.6	82.42	6	6	0	3	2	4	0	N	58660	Tyrosine-protein kinase Lyn OS=Rattus norvegicus OX=10116 GN=Lyn PE=1 SV=3
	288		tr|Q4V8F6|Q4V8F6_RAT	98.4	80.86	10	10	3	3	3	6	1	Y	35347	Pcbp2 protein OS=Rattus norvegicus OX=10116 GN=Pcbp2 PE=1 SV=1
	289		tr|Q9ER28|Q9ER28_RAT	98.4	80.71	6	6	0	3	3	6	0	Y	65350	Endothelial type gp91-phox OS=Rattus norvegicus OX=10116 GN=Cybb PE=2 SV=1
	290		Q63617|HYOU1_RAT	98.7	80.68	5	5	0	4	4	6	0	Y	111289	Hypoxia up-regulated protein 1 OS=Rattus norvegicus OX=10116 GN=Hyou1 PE=1 SV=1
	291		P85973|PNPH_RAT	98.8	80.65	17	17	0	4	4	7	0	Y	32302	Purine nucleoside phosphorylase OS=Rattus norvegicus OX=10116 GN=Pnp PE=1 SV=1
	292		tr|A0A0G2JX47|A0A0G2JX47_RAT	97.5	80.55	1	1	1	2	2	2	5	Y	178154	Collagen alpha-1(V) chain OS=Rattus norvegicus OX=10116 GN=Col5a1 PE=1 SV=1
	293		P05370|G6PD_RAT	98.8	80.32	7	7	0	4	4	7	0	N	59376	Glucose-6-phosphate 1-dehydrogenase OS=Rattus norvegicus OX=10116 GN=G6pdx PE=1 SV=3
	294		tr|M0RBJ7|M0RBJ7_RAT	98.8	79.57	2	2	0	3	2	5	0	N	186235	Complement C3 OS=Rattus norvegicus OX=10116 GN=C3 PE=1 SV=1
	295		O35796|C1QBP_RAT	98.1	79.46	16	16	0	3	3	5	0	N	30997	Complement component 1 Q subcomponent-binding protein, mitochondrial OS=Rattus norvegicus OX=10116 GN=C1qbp PE=1 SV=2
	296		tr|O98184|O98184_RAT	98.7	79.18	24	24	11	4	2	6	2	Y	14828	MHC class II RT1D beta1 chain antigen (Fragment) OS=Rattus norvegicus OX=10116 GN=RT1-Db1h PE=2 SV=1
	297		tr|B0BMW2|B0BMW2_RAT	97.8	79.04	14	14	0	2	2	2	0	Y	27250	3-hydroxyacyl-CoA dehydrogenase type-2 OS=Rattus norvegicus OX=10116 GN=Hsd17b10 PE=1 SV=1
	298		A0JPJ7|OLA1_RAT	92.6	78.94	6	6	0	2	2	3	0	N	44535	Obg-like ATPase 1 OS=Rattus norvegicus OX=10116 GN=Ola1 PE=2 SV=1
	299		tr|Q6F6B2|Q6F6B2_RAT	98.2	78.88	7	7	0	3	3	4	0	N	50892	p55 protein OS=Rattus norvegicus OX=10116 GN=Mpp1 PE=2 SV=1
	300		P21531|RL3_RAT	98.9	77.91	15	15	0	5	5	10	0	Y	46136	60S ribosomal protein L3 OS=Rattus norvegicus OX=10116 GN=Rpl3 PE=1 SV=3
	301		P35704|PRDX2_RAT	98.3	77.90	20	20	6	3	3	4	1	N	21784	Peroxiredoxin-2 OS=Rattus norvegicus OX=10116 GN=Prdx2 PE=1 SV=3
	302		B5DEH2|ERLN2_RAT	85.6	77.66	6	6	0	2	2	5	0	N	37710	Erlin-2 OS=Rattus norvegicus OX=10116 GN=Erlin2 PE=1 SV=1
	303		P11762|LEG1_RAT	98.2	77.11	30	30	0	3	3	4	0	Y	14857	Galectin-1 OS=Rattus norvegicus OX=10116 GN=Lgals1 PE=1 SV=2
	304		tr|F1LRC2|F1LRC2_RAT	96.9	76.96	18	18	0	2	2	4	0	N	16823	Allograft inflammatory factor 1 OS=Rattus norvegicus OX=10116 GN=Aif1 PE=1 SV=2
	305		tr|B0K031|B0K031_RAT	98.6	76.59	16	12	8	4	4	4	3	N	30313	60S ribosomal protein L7 OS=Rattus norvegicus OX=10116 GN=Rpl7 PE=1 SV=1
	306		Q3T1J1|IF5A1_RAT	98.7	76.27	18	18	0	3	3	8	0	N	16832	Eukaryotic translation initiation factor 5A-1 OS=Rattus norvegicus OX=10116 GN=Eif5a PE=1 SV=3
	307		tr|Q6P7R0|Q6P7R0_RAT	97.9	75.68	11	11	0	3	3	5	0	Y	32279	Coronin OS=Rattus norvegicus OX=10116 PE=2 SV=1
	308		P83868|TEBP_RAT	98.3	75.54	24	24	0	3	3	5	0	Y	18721	Prostaglandin E synthase 3 OS=Rattus norvegicus OX=10116 GN=Ptges3 PE=1 SV=2
	309		tr|A0A140TAI3|A0A140TAI3_RAT	96.5	75.50	7	7	0	2	2	4	0	N	32323	Heterogeneous nuclear ribonucleoprotein C, isoform CRA_b OS=Rattus norvegicus OX=10116 GN=Hnrnpc PE=1 SV=1
	310		tr|D3Z9Z0|D3Z9Z0_RAT	98.3	74.87	1	1	0	2	2	2	0	N	187123	Ankyrin 1 OS=Rattus norvegicus OX=10116 GN=Ank1 PE=1 SV=1
	311		Q3T1L0|A16A1_RAT	91.0	74.57	4	4	0	2	2	3	0	N	85414	Aldehyde dehydrogenase family 16 member A1 OS=Rattus norvegicus OX=10116 GN=Aldh16a1 PE=2 SV=1
	312		P97829|CD47_RAT	89.0	73.78	8	8	8	2	2	4	3	Y	32995	Leukocyte surface antigen CD47 OS=Rattus norvegicus OX=10116 GN=Cd47 PE=1 SV=1
	313		tr|B4F793|B4F793_RAT	98.7	73.44	3	2	2	3	3	3	2	N	158936	Tnxb protein (Fragment) OS=Rattus norvegicus OX=10116 GN=Tnxb PE=2 SV=1
	314		tr|A0A023IM54|A0A023IM54_RAT	82.9	72.69	6	6	0	2	2	4	0	Y	50026	TAP binding protein OS=Rattus norvegicus OX=10116 GN=Tapbp PE=2 SV=1
	315		Q99J82|ILK_RAT	98.9	72.67	9	9	0	4	4	8	0	Y	51373	Integrin-linked protein kinase OS=Rattus norvegicus OX=10116 GN=Ilk PE=2 SV=1
	316		tr|A0A0H2UHS7|A0A0H2UHS7_RAT	98.4	72.55	17	10	7	3	3	2	1	N	21787	60S ribosomal protein L18 OS=Rattus norvegicus OX=10116 GN=Rpl18 PE=1 SV=1
	317		Q6PCT3|TPD54_RAT	96.9	72.55	11	11	0	2	2	6	0	Y	23992	Tumor protein D54 OS=Rattus norvegicus OX=10116 GN=Tpd52l2 PE=1 SV=1
	318		tr|Q9R290|Q9R290_RAT	84.4	72.53	15	15	0	2	2	2	0	N	16494	Adipocyte lipid-binding protein OS=Rattus norvegicus OX=10116 GN=Fabp4 PE=2 SV=1
	319		P61354|RL27_RAT	84.2	72.28	21	21	0	3	3	10	0	N	15798	60S ribosomal protein L27 OS=Rattus norvegicus OX=10116 GN=Rpl27 PE=2 SV=2
	320		tr|F7FKI5|F7FKI5_RAT	97.6	71.99	6	6	0	2	2	5	0	N	43114	Pyruvate dehydrogenase E1 component subunit alpha OS=Rattus norvegicus OX=10116 GN=Pdha1 PE=1 SV=2
	321		P23606|TGM1_RAT	95.1	71.82	2	2	2	2	2	5	1	N	90770	Protein-glutamine gamma-glutamyltransferase K OS=Rattus norvegicus OX=10116 GN=Tgm1 PE=1 SV=1
	322		O08984|LBR_RAT	91.1	71.37	4	4	0	2	2	3	0	N	70724	Lamin-B receptor OS=Rattus norvegicus OX=10116 GN=Lbr PE=1 SV=1
	323		P09606|GLNA_RAT	84.4	71.36	10	10	0	2	2	4	0	Y	42268	Glutamine synthetase OS=Rattus norvegicus OX=10116 GN=Glul PE=1 SV=3
	324		Q63377|AT1B3_RAT	84.4	71.28	11	11	0	2	2	2	0	Y	31830	Sodium/potassium-transporting ATPase subunit beta-3 OS=Rattus norvegicus OX=10116 GN=Atp1b3 PE=2 SV=1
	325		Q62714|DEF4_RAT	84.3	70.76	20	20	10	2	2	6	4	Y	10110	Neutrophil antibiotic peptide NP-4 OS=Rattus norvegicus OX=10116 GN=Np4 PE=1 SV=1
	326		P62246|RS15A_RAT	98.2	70.58	24	24	0	3	3	6	0	Y	14840	40S ribosomal protein S15a OS=Rattus norvegicus OX=10116 GN=Rps15a PE=1 SV=2
	327		P15800|LAMB2_RAT	98.2	69.46	3	1	3	5	5	1	5	Y	196473	Laminin subunit beta-2 OS=Rattus norvegicus OX=10116 GN=Lamb2 PE=1 SV=1
	328		P62718|RL18A_RAT	90.7	69.19	10	10	0	2	2	3	0	N	20732	60S ribosomal protein L18a OS=Rattus norvegicus OX=10116 GN=Rpl18a PE=2 SV=1
	329		tr|Q6LDS4|Q6LDS4_RAT	84.2	69.03	15	15	0	2	2	2	0	N	15709	Superoxide dismutase [Cu-Zn] OS=Rattus norvegicus OX=10116 PE=2 SV=1
	330		tr|A0A0G2K151|A0A0G2K151_RAT	84.3	68.78	6	6	0	2	2	3	0	N	41200	Apolipoprotein E OS=Rattus norvegicus OX=10116 GN=Apoe PE=1 SV=1
	331		P62890|RL30_RAT	84.3	68.24	21	21	0	2	2	5	0	Y	12784	60S ribosomal protein L30 OS=Rattus norvegicus OX=10116 GN=Rpl30 PE=3 SV=2
	332		P27139|CAH2_RAT	98.6	68.05	13	13	0	3	3	4	0	N	29114	Carbonic anhydrase 2 OS=Rattus norvegicus OX=10116 GN=Ca2 PE=1 SV=2
	333		tr|B2GV15|B2GV15_RAT	98.8	67.98	11	11	0	5	5	5	0	Y	53274	Dihydrolipoamide acetyltransferase component of pyruvate dehydrogenase complex OS=Rattus norvegicus OX=10116 GN=Dbt PE=1 SV=1
	334		P19511|AT5F1_RAT	98.4	67.97	14	14	0	3	3	5	0	N	28869	ATP synthase F(0) complex subunit B1, mitochondrial OS=Rattus norvegicus OX=10116 GN=Atp5f1 PE=1 SV=1
	335		tr|A0A0H2UH99|A0A0H2UH99_RAT	97.9	67.79	19	11	13	3	3	5	2	N	17676	60S ribosomal protein L24 OS=Rattus norvegicus OX=10116 GN=Rpl24 PE=1 SV=1
	336		Q4V8H8|EHD2_RAT	98.1	67.57	5	5	0	2	2	2	0	N	61238	EH domain-containing protein 2 OS=Rattus norvegicus OX=10116 GN=Ehd2 PE=1 SV=1
	337		tr|A0A0G2K127|A0A0G2K127_RAT	90.9	66.85	4	4	0	2	2	3	0	N	66750	Vascular cell adhesion protein 1 OS=Rattus norvegicus OX=10116 GN=Vcam1 PE=1 SV=1
	338		tr|G3V9N8|G3V9N8_RAT	98.4	66.75	4	4	0	3	3	3	0	N	104539	AP complex subunit beta OS=Rattus norvegicus OX=10116 GN=Ap1b1 PE=1 SV=3
	339		tr|A0A0G2K4C4|A0A0G2K4C4_RAT	98.7	66.21	24	24	0	4	4	6	0	N	16287	Ribosomal protein S9-like 1 OS=Rattus norvegicus OX=10116 GN=Rps9 PE=1 SV=1
	340		tr|A0A0G2JZH8|A0A0G2JZH8_RAT	87.8	66.04	4	4	0	2	2	3	0	N	54170	Dihydrolipoamide acetyltransferase component of pyruvate dehydrogenase complex OS=Rattus norvegicus OX=10116 GN=Pdhx PE=1 SV=1
	341		tr|Q6IRJ7|Q6IRJ7_RAT	96.9	65.77	6	0	6	2	2	0	2	N	50019	Annexin A7 OS=Rattus norvegicus OX=10116 GN=Anxa7 PE=1 SV=1
	342		P60901|PSA6_RAT	84.1	65.31	10	10	0	2	2	2	0	N	27399	Proteasome subunit alpha type-6 OS=Rattus norvegicus OX=10116 GN=Psma6 PE=1 SV=1
	343		tr|F1LQ00|F1LQ00_RAT	95.0	65.27	2	1	1	2	2	1	1	Y	145202	Collagen type V alpha 2 chain OS=Rattus norvegicus OX=10116 GN=Col5a2 PE=1 SV=3
	344		tr|B4F7C9|B4F7C9_RAT	96.6	64.12	3	3	0	2	2	2	0	N	80598	STT3A, catalytic subunit of the oligosaccharyltransferase complex OS=Rattus norvegicus OX=10116 GN=Stt3a PE=1 SV=1
	345		tr|D3ZZ95|D3ZZ95_RAT	84.3	64.01	20	20	0	2	2	4	0	Y	12410	60S ribosomal protein L36 OS=Rattus norvegicus OX=10116 PE=3 SV=1
	346		tr|Q6PDV6|Q6PDV6_RAT	86.8	63.97	15	15	0	2	2	6	0	N	16273	40S ribosomal protein S14 OS=Rattus norvegicus OX=10116 GN=LOC100911847 PE=1 SV=1
	347		P60123|RUVB1_RAT	88.9	63.94	5	5	0	2	2	3	0	N	50214	RuvB-like 1 OS=Rattus norvegicus OX=10116 GN=Ruvbl1 PE=1 SV=1
	348		P60868|RS20_RAT	96.3	63.94	15	9	6	2	2	1	1	Y	13373	40S ribosomal protein S20 OS=Rattus norvegicus OX=10116 GN=Rps20 PE=3 SV=1
	349		O35567|PUR9_RAT	92.6	63.57	5	5	0	2	2	5	0	N	64209	Bifunctional purine biosynthesis protein PURH OS=Rattus norvegicus OX=10116 GN=Atic PE=1 SV=2
	350		O35509|RB11B_RAT	98.7	63.52	17	17	0	4	4	5	0	N	24488	Ras-related protein Rab-11B OS=Rattus norvegicus OX=10116 GN=Rab11b PE=1 SV=4
	351		Q68FU3|ETFB_RAT	84.2	61.43	11	11	0	2	2	5	0	N	27687	Electron transfer flavoprotein subunit beta OS=Rattus norvegicus OX=10116 GN=Etfb PE=1 SV=3
	352		tr|F1LMC7|F1LMC7_RAT	98.2	61.42	7	7	0	3	3	5	0	Y	50580	Septin-7 OS=Rattus norvegicus OX=10116 GN=Sept7 PE=1 SV=3
	353		tr|Q4QQS4|Q4QQS4_RAT	95.4	61.16	5	5	0	2	2	2	0	Y	51147	RuvB-like helicase OS=Rattus norvegicus OX=10116 GN=Ruvbl2 PE=1 SV=1
	354		tr|A0A0G2JUW7|A0A0G2JUW7_RAT	98.4	61.05	2	2	0	2	2	3	0	N	165759	Murinoglobulin-1 OS=Rattus norvegicus OX=10116 GN=Mug1 PE=1 SV=1
	355		tr|A0A0H2UHU0|A0A0H2UHU0_RAT	95.4	59.92	13	13	0	2	2	7	0	N	13611	40S ribosomal protein S25 OS=Rattus norvegicus OX=10116 GN=Rps25 PE=4 SV=1
	356		tr|P97595|P97595_RAT	97.8	59.01	11	0	11	3	2	0	3	Y	26314	Mast cell protease 9 (Fragment) OS=Rattus norvegicus OX=10116 GN=RMCP-9 PE=2 SV=1
	357		tr|B4F7C7|B4F7C7_RAT	97.9	58.70	23	23	0	3	3	3	0	N	21124	Hebp1 protein OS=Rattus norvegicus OX=10116 GN=Hebp1 PE=1 SV=1
	358		tr|D0VYQ0|D0VYQ0_RAT	82.9	58.63	7	7	0	2	2	2	0	Y	29634	DLST protein OS=Rattus norvegicus OX=10116 GN=DLST PE=2 SV=1
	359		tr|Q6P9U9|Q6P9U9_RAT	84.2	58.55	4	4	0	2	2	2	0	N	55799	Inosine-5'-monophosphate dehydrogenase OS=Rattus norvegicus OX=10116 GN=Impdh2 PE=2 SV=1
	360		tr|G3V7L8|G3V7L8_RAT	82.8	57.61	11	11	0	2	2	3	0	N	26143	ATPase, H+ transporting, V1 subunit E isoform 1, isoform CRA_a OS=Rattus norvegicus OX=10116 GN=Atp6v1e1 PE=1 SV=1
	361		tr|A0A0H2UHJ1|A0A0H2UHJ1_RAT	95.5	57.59	16	9	7	2	2	2	1	N	15220	Protein S100-A9 OS=Rattus norvegicus OX=10116 GN=S100a9 PE=1 SV=1
	362		tr|I7FKL4|I7FKL4_RAT	92.8	57.29	12	6	12	2	2	1	6	N	21502	Myelin basic protein transcript variant 1 OS=Rattus norvegicus OX=10116 GN=Mbp PE=2 SV=1
	363		Q7M0E3|DEST_RAT	97.5	57.26	15	7	8	3	3	2	1	N	18534	Destrin OS=Rattus norvegicus OX=10116 GN=Dstn PE=1 SV=3
	364		F1MA98|TPR_RAT	97.2	57.10	1	1	0	2	2	3	0	N	267303	Nucleoprotein TPR OS=Rattus norvegicus OX=10116 GN=Tpr PE=1 SV=1
	365		tr|D4A4T7|D4A4T7_RAT	92.5	57.08	2	0	2	2	2	0	3	Y	112599	Desmoglein 1 OS=Rattus norvegicus OX=10116 GN=Dsg1 PE=4 SV=3
	366		tr|G3V6W6|G3V6W6_RAT	96.9	56.27	6	6	0	2	2	4	0	N	45797	Proteasome 26S subunit, ATPase 6 OS=Rattus norvegicus OX=10116 GN=Psmc6 PE=1 SV=1
	367		P84817|FIS1_RAT	84.2	56.01	16	16	0	2	2	2	0	N	16995	Mitochondrial fission 1 protein OS=Rattus norvegicus OX=10116 GN=Fis1 PE=1 SV=1
	368		tr|A8USN8|A8USN8_RAT	95.4	55.35	16	16	0	2	2	5	0	N	21504	Chloride intracellular channel 1 OS=Rattus norvegicus OX=10116 PE=2 SV=1
	369		Q5XIP9|TMM43_RAT	96.6	55.09	4	4	0	2	2	2	0	N	44774	Transmembrane protein 43 OS=Rattus norvegicus OX=10116 GN=Tmem43 PE=2 SV=1
	370		Q5XFX0|TAGL2_RAT	82.5	54.94	13	13	0	2	2	4	0	Y	22393	Transgelin-2 OS=Rattus norvegicus OX=10116 GN=Tagln2 PE=1 SV=1
	371		tr|A0A0G2K850|A0A0G2K850_RAT	88.1	54.76	5	5	0	2	2	2	0	N	67941	RNA-binding protein EWS-like OS=Rattus norvegicus OX=10116 GN=LOC100912481 PE=1 SV=1
	372		Q5EB96|SEPT1_RAT	84.1	54.31	5	5	0	2	2	2	0	N	42058	Septin-1 OS=Rattus norvegicus OX=10116 GN=Sept1 PE=1 SV=1
	373		Q2PQA9|KINH_RAT	97.9	53.93	4	4	0	3	3	3	0	Y	109531	Kinesin-1 heavy chain OS=Rattus norvegicus OX=10116 GN=Kif5b PE=1 SV=1
	374		Q6P7S1|ASAH1_RAT	89.2	52.99	7	7	0	2	2	3	0	Y	44443	Acid ceramidase OS=Rattus norvegicus OX=10116 GN=Asah1 PE=1 SV=1
	375		tr|A0A0G2K930|A0A0G2K930_RAT	88.6	52.26	14	14	0	2	2	3	0	N	21203	Ras-related protein Rab-7a OS=Rattus norvegicus OX=10116 GN=Rab7a PE=1 SV=1
	376		tr|D3ZB30|D3ZB30_RAT	84.0	52.19	4	4	0	2	2	4	0	N	56936	Polypyrimidine tract binding protein 1, isoform CRA_c OS=Rattus norvegicus OX=10116 GN=Ptbp1 PE=1 SV=1
	377		P42930|HSPB1_RAT	83.8	51.94	13	13	0	2	2	4	0	N	22893	Heat shock protein beta-1 OS=Rattus norvegicus OX=10116 GN=Hspb1 PE=1 SV=1
	378		Q4G075|ILEUA_RAT	97.7	51.70	9	9	2	2	2	2	0	N	42727	Leukocyte elastase inhibitor A OS=Rattus norvegicus OX=10116 GN=Serpinb1a PE=1 SV=1
	379		O35142|COPB2_RAT	85.7	51.60	2	2	0	2	2	2	0	N	102551	Coatomer subunit beta' OS=Rattus norvegicus OX=10116 GN=Copb2 PE=1 SV=3
	380		tr|A0A0G2K5X1|A0A0G2K5X1_RAT	97.8	50.91	9	9	5	2	2	8	1	N	16818	Lysozyme OS=Rattus norvegicus OX=10116 GN=Lyc2 PE=3 SV=1
	381		tr|A0A0G2JZI2|A0A0G2JZI2_RAT	86.4	50.10	2	2	0	2	2	3	0	N	169860	Glutamyl-prolyl-tRNA synthetase OS=Rattus norvegicus OX=10116 GN=Eprs PE=1 SV=1
	382		tr|F1LW91|F1LW91_RAT	91.8	49.55	1	1	0	2	2	2	0	N	226907	Nuclear mitotic apparatus protein 1 OS=Rattus norvegicus OX=10116 GN=Numa1 PE=1 SV=2
	383		tr|A0A0A0MY48|A0A0A0MY48_RAT	96.1	48.81	2	2	0	2	2	3	0	N	97254	Dynamin-2 OS=Rattus norvegicus OX=10116 GN=Dnm2 PE=1 SV=2
	384		Q4KM73|KCY_RAT	97.9	48.59	17	17	0	3	3	3	0	N	22169	UMP-CMP kinase OS=Rattus norvegicus OX=10116 GN=Cmpk1 PE=1 SV=2
	385		P68182|KAPCB_RAT	95.1	48.24	6	6	0	2	2	2	0	N	40708	cAMP-dependent protein kinase catalytic subunit beta OS=Rattus norvegicus OX=10116 GN=Prkacb PE=1 SV=2
	386		tr|D4A3E0|D4A3E0_RAT	87.1	48.23	2	2	0	2	2	2	0	Y	135603	Multimerin 1 OS=Rattus norvegicus OX=10116 GN=Mmrn1 PE=4 SV=1
	387		P62268|RS23_RAT	62.0	47.45	8	8	0	2	2	3	0	N	15808	40S ribosomal protein S23 OS=Rattus norvegicus OX=10116 GN=Rps23 PE=1 SV=3
	388		Q63396|TCP4_RAT	83.4	47.35	19	19	0	2	2	3	0	Y	14441	Activated RNA polymerase II transcriptional coactivator p15 OS=Rattus norvegicus OX=10116 GN=Sub1 PE=1 SV=3
	389		Q499N5|ACSF2_RAT	95.5	46.99	4	4	0	2	2	2	0	Y	67887	Acyl-CoA synthetase family member 2, mitochondrial OS=Rattus norvegicus OX=10116 GN=Acsf2 PE=2 SV=1
	390		P38650|DYHC1_RAT	98.0	46.81	1	1	0	3	3	3	0	N	532256	Cytoplasmic dynein 1 heavy chain 1 OS=Rattus norvegicus OX=10116 GN=Dync1h1 PE=1 SV=1
	391		tr|Q4FZY1|Q4FZY1_RAT	83.5	45.88	5	5	0	2	2	6	0	N	35397	Cd68 molecule OS=Rattus norvegicus OX=10116 GN=Cd68 PE=1 SV=1
	392		tr|A0A0G2K943|A0A0G2K943_RAT	86.2	45.65	2	2	0	2	2	2	0	N	101585	AP-2 complex subunit alpha OS=Rattus norvegicus OX=10116 GN=Ap2a2 PE=1 SV=1
	393		P15791|KCC2D_RAT	86.7	45.08	5	2	3	2	2	2	1	N	60081	Calcium/calmodulin-dependent protein kinase type II subunit delta OS=Rattus norvegicus OX=10116 GN=Camk2d PE=1 SV=1
	394		tr|D4A2W9|D4A2W9_RAT	82.8	44.78	3	3	0	2	2	3	0	N	66615	SAM and HD domain-containing deoxynucleoside triphosphate triphosphohydrolase 1 OS=Rattus norvegicus OX=10116 GN=Samhd1 PE=1 SV=3
	395		tr|Q6P743|Q6P743_RAT	93.3	43.90	5	5	0	2	2	2	0	N	47688	Adenosylhomocysteinase OS=Rattus norvegicus OX=10116 GN=Ahcy PE=2 SV=1
	396		tr|F1M8F4|F1M8F4_RAT	83.2	43.87	13	13	0	2	2	3	0	Y	16766	Glia maturation factor gamma OS=Rattus norvegicus OX=10116 GN=Gmfg PE=1 SV=2
	397		tr|Q642E2|Q642E2_RAT	90.1	42.62	14	14	0	2	2	2	0	Y	15733	60S ribosomal protein L28 OS=Rattus norvegicus OX=10116 GN=Rpl28 PE=2 SV=1
	398		tr|Q3MIE5|Q3MIE5_RAT	88.8	42.19	3	3	0	2	2	2	0	N	99020	Dock2 protein OS=Rattus norvegicus OX=10116 GN=Dock2 PE=2 SV=1
	399		tr|G3V7Q8|G3V7Q8_RAT	81.3	41.09	5	4	5	2	2	3	3	N	26283	Cationic trypsinogen OS=Rattus norvegicus OX=10116 GN=Prss3b PE=3 SV=1
	400		tr|A0A0G2JU96|A0A0G2JU96_RAT	87.9	39.61	1	0	1	2	2	0	3	N	571866	AHNAK nucleoprotein OS=Rattus norvegicus OX=10116 GN=Ahnak PE=1 SV=1
	401		P17136|RSMB_RAT	77.4	33.62	7	7	0	2	2	2	0	N	21594	Small nuclear ribonucleoprotein-associated protein B (Fragment) OS=Rattus norvegicus OX=10116 GN=Snrpb PE=2 SV=1
	402		gi|149043683|gb|EDL97134.1|	99.2	356.11	29	21	25	26	25	47	44	Y	109789	procollagen, type VI, alpha 1 (predicted), isoform CRA_b [Rattus norvegicus]				nativo= 401-8= 393		Descel = 131
	403		gi|157818077|ref|NP_001100180.1|	99.2	283.36	33	19	29	23	23	23	33	Y	94505	EMILIN-1 [Rattus norvegicus]				402		137
	404		gi|16758354|ref|NP_446034.1|	99.1	178.56	15	9	11	6	6	7	10	Y	52821	tubulointerstitial nephritis antigen-like precursor [Rattus norvegicus]
	405		gi|8393057|ref|NP_058869.1|	99.0	175.16	10	10	0	3	3	5	0	N	46518	serpin H1 precursor [Rattus norvegicus]
	406		gi|309319796|ref|NP_445941.2|	98.5	161.12	2	1	1	2	2	3	1	N	134646	collagen alpha-1(XVIII) chain precursor [Rattus norvegicus]
	407		gi|5305687|gb|AAD41775.1|AF121217_1	99.1	149.30	4	4	4	5	5	15	15	Y	129564	pro-alpha-2(I) collagen [Rattus norvegicus]
	408		gi|197333870|ref|NP_001012005.2|	95.7	81.75	2	2	0	2	2	3	0	N	152976	nidogen-2 precursor [Rattus norvegicus]
	409		gi|21542187|sp|Q9EQP5.1|PRELP_RAT	97.8	67.98	6	6	0	2	2	3	0	N	43179	Prolargin; AltName: Full=Proline-arginine-rich end leucine-rich repeat protein; Flags: Precursor
	410		gi|157818077|ref|NP_001100180.1|	99.2	441.15	19	7	8	63	3	23	25	Y	469672	PREDICTED: basement membrane-specific heparan sulfate proteoglycan core protein isoform X2 [Rattus norvegicus]
	411		tr|D3ZUL3|D3ZUL3_RAT	99.2	264.01	29	22	26	27	27	45	46	Y	108806	Collagen type VI alpha 1 chain OS=Rattus norvegicus OX=10116 GN=Col6a1 PE=1 SV=1
